# Supplementary material for: Maximum basal FSH predicts reproductive outcome better than cycle-specific basal FSH levels: waiting for a “better" month conveys limited retrieval benefits
Source: Reprod Biol Endocrinol. 2015 Aug 15;13:91. doi: 10.1186/s12958-015-0078-0 (PMC4536597; doi:10.1186/s12958-015-0078-0)
Supplement: Additional file 1: Table S1. — Clinical parameters for patients with and without a history of FSH elevation. Cycle data were categorized by presence or absence of elevated current FSH, Max FSH or PMax FSH (>13 mIU/mL) at the time of the cycle and stratified by age group. Incomplete (cancelled) cycles were excluded. Number of cycles with data for each parameter were noted. P-value comparisons were calculated between the elevated and non-elevated groups by t-test. Significance was noted as *** (p<0.001), ** (p<0.01) or * (p<0.05). (XLSX 42 kb) [file 12958_2015_78_MOESM1_ESM.xlsx]

Archive with 1 entries (1 files):
- additional file/12958_2015_78_add1.xlsx
