# Supplementary material for: Maximum basal FSH predicts reproductive outcome better than cycle-specific basal FSH levels: waiting for a “better" month conveys limited retrieval benefits
Source: Reprod Biol Endocrinol. 2015 Aug 15;13:91. doi: 10.1186/s12958-015-0078-0 (PMC4536597; doi:10.1186/s12958-015-0078-0)
Supplement: Additional file 1: Table S1. — Clinical parameters for patients with and without a history of FSH elevation. Cycle data were categorized by presence or absence of elevated current FSH, Max FSH or PMax FSH (>13 mIU/mL) at the time of the cycle and stratified by age group. Incomplete (cancelled) cycles were excluded. Number of cycles with data for each parameter were noted. P-value comparisons were calculated between the elevated and non-elevated groups by t-test. Significance was noted as *** (p<0.001), ** (p<0.01) or * (p<0.05). (XLSX 42 kb) [file 12958_2015_78_MOESM1_ESM.xlsx › additional file/12958_2015_78_add1.xlsx]

## Sheet: Sheet1
		All			Max FSH >13			Max FSH ≤13				PMax FSH >13			PMax FSH ≤13				Current FSH >13			Current FSH ≤13
		n	Mean	SD	n	Mean	SD	n	Mean	SD	p	n	Mean	SD	n	Mean	SD	p	n	Mean	SD	n	Mean	SD	p
Max FSH (mIU/mL)		13453	8.69361	3.67925	1475	16.2761	3.96276	11978	7.75989	2.30629	***	1262	16.5423	4.15325	11573	7.92969	2.41686	***	394	16.0374	4.02118	8044	9.02065	3.54967	***
	≤35	4552	7.48661	3.05333	221	16.1299	4.2704	4331	7.04557	2.20559	***	180	16.4281	4.49427	4158	7.1723	2.29238	***	65	15.7008	4.88941	2234	7.79579	2.9802	***
	35-38	2937	8.56355	3.34243	274	16.1146	2.94246	2663	7.78661	2.22733	***	233	16.4348	3.04035	2577	7.95354	2.29671	***	75	15.9488	3.52236	1706	8.84136	3.28104	***
	38-41	3168	9.35894	3.91099	468	16.2773	4.26283	2700	8.15975	2.25072	***	410	16.454	4.46364	2621	8.3313	2.4041	***	108	16.2079	3.67863	2081	9.60334	3.81114	***
	41-43	1734	9.66492	3.72865	284	16.0007	3.42582	1450	8.42397	2.21963	***	240	16.2406	3.60622	1414	8.67301	2.3767	***	74	15.4888	3.6339	1222	9.66514	3.49363	***
	>43	1061	10.6592	4.39916	228	16.9522	4.6109	833	8.93681	2.24339	***	199	17.3176	4.81196	802	9.15736	2.30009	***	72	16.7417	4.48097	800	10.3252	3.88458	***
Pmax FSH (mIU/mL)		12835	8.51307	3.62912	1443	15.6642	4.49821	11392	7.60726	2.23133	***	1262	16.4798	4.15461	11573	7.64433	2.2471	***	362	13.6317	5.41564	7461	8.88752	3.61572	***
	≤35	4338	7.35089	2.95302	217	15.244	4.84253	4121	6.93526	2.12038	***	180	16.3708	4.49595	4158	6.96042	2.13358	***	61	12.8459	6.17073	2024	7.64163	2.92709	***
	35-38	2810	8.40487	3.27599	268	15.515	3.72203	2542	7.65526	2.12466	***	233	16.3885	3.05656	2577	7.68303	2.13894	***	69	13.6055	5.31004	1585	8.71507	3.29581	***
	38-41	3031	9.15052	3.90308	459	15.7455	4.67611	2572	7.97357	2.21535	***	410	16.4047	4.46466	2621	8.01576	2.23232	***	99	13.736	5.01766	1955	9.4553	3.93831	***
	41-43	1654	9.43651	3.71782	279	15.3413	4.03821	1375	8.23838	2.19389	***	240	16.2018	3.59579	1414	8.28822	2.2112	***	69	12.7851	4.85564	1147	9.52486	3.60766	***
	>43	1001	10.3996	4.46712	220	16.4999	5.07257	781	8.68114	2.21495	***	199	17.1754	4.82837	802	8.71827	2.21664	***	64	15.1606	5.7423	749	10.1647	4.04736	***
Current FSH (mIU/mL)		8438	6.29836	3.64236	1238	9.55726	4.83828	7200	5.73801	3.06358	***	1025	8.50664	4.61937	6798	5.90332	3.37358	***	394	15.0368	2.05681	8044	5.87035	3.12828	***
	≤35	2299	5.43108	3.4152	176	9.4062	5.38321	2123	5.10154	2.97017	***	135	7.8966	5.2462	1950	5.18997	3.23166	***	65	14.8823	1.6427	2234	5.15609	3.04138	***
	35-38	1781	6.19127	3.53297	229	9.84375	4.46188	1552	5.65235	3.0229	***	188	8.87297	4.3201	1466		3.30783	***	75	14.664	1.54278	1706	5.81879	3.10339	***
	38-41	2189	6.52912	3.66603	394	9.08588	4.93296	1795	5.96791	3.05122	***	336	8.06005	4.54738	1718	6.12936	3.39558	***	108	15.271	2.27679	2081	6.07543	3.11401	***
	41-43	1296	6.76165	3.6762	239	9.41936	4.71545	1057	6.16071	3.09865	***	195	8.22952	4.3485	1021	6.42581	3.48773	***	74	14.9415	1.91822	1222	6.26631	3.13254	***
	>43	872	7.53448	3.79218	200	10.4556	4.60218	672	6.66511	3.01419	***	171	9.77901	4.62888	642	6.82072	3.27061	***	72	15.3111	2.5632	800	6.83458	3.02532	***
Time Since Max FSH (days)		13453	154.954	273.122	1475	164.333	262.616	11978	153.799	274.376		1262	192.062	274.386	11573	159.175	277.6	***	394	62.3832	157.767	8044	151.419	273.745	***
	≤35	4552	141.092	254.785	221	158.887	305.693	4331	140.184	251.92		180	195.061	328.267	4158	146.007	255.452	*	65	64.6769	215.541	2234	136.512	267.47	*
	35-38	2937	152.382	267.857	274	157.394	279.107	2663	151.866	266.722		233	185.077	294.15	2577	156.93	269.669		75	48.44	124.04	1706	145.611	269.945	***
	38-41	3168	168.457	293.708	468	172.024	255.488	2700	167.839	299.875		410	196.354	264.088	2621	172.894	302.924		108	65.2407	166.611	2081	164.433	286.484	***
	41-43	1734	162.113	262.441	284	163.099	245.286	1450	161.92	265.751		240	192.996	255.828	1414	166.038	267.842		74	42.8378	87.3314	1222	153.208	244.667	***
	>43	1061	169.671	311.725	228	163.702	232.533	833	171.305	330.207		199	187.558	239.779	802	177.921	334.782		72	90.6389	169.569	800	169.039	303.785	***
E2 Surge (1000 pg/mL)		13413	2.07702	1.06668	1469	1.32101	0.712525	11944	2.17001	1.06602	***	1256	1.30416	0.698968	11540	2.1676	1.06645	***	393	1.32454	0.728515	8024	1.92693	1.00725	***
	≤35	4531	2.39853	1.09446	220	1.50944	0.859656	4311	2.4439	1.08583	***	179	1.44597	0.825777	4139	2.4462	1.08551	***	65	1.64585	1.00341	2226	2.23548	1.06215	***
	35-38	2932	2.10884	1.03182	272	1.42353	0.74114	2660	2.17892	1.03181	***	231	1.4154	0.72902	2574	2.1763	1.031	***	75	1.39868	0.738168	1702	2.00763	0.987946	***
	38-41	3163	1.93656	1.01329	467	1.31447	0.658653	2696	2.04431	1.02518	***	409	1.3077	0.650619	2617	2.03796	1.02647	***	108	1.29747	0.635891	2079	1.81247	0.944559	***
	41-43	1730	1.77008	0.958236	283	1.26812	0.695747	1447	1.86825	0.971887	***	239	1.2522	0.690606	1411	1.86893	0.97497	***	74	1.26764	0.661611	1219	1.71916	0.930664	***
	>43	1056	1.53261	0.907822	227	1.09492	0.56771	829	1.65246	0.946155	***	198	1.1016	0.587817	798	1.64767	0.943013	***	71	1.05256	0.468647	797	1.50873	0.881138	***
E2 Surge Prev (1000 pg/mL)		3642	1.98973	1.01208	470	1.39285	0.712204	3172	2.07817	1.02003	***	429	1.37852	0.704796	3213	2.07134	1.019	***	88	1.42694	0.708857	2318	1.85443	0.94979	***
	≤35	908	2.29141	1.08834	70	1.42317	0.681975	838	2.36393	1.08485	***	63	1.43549	0.698784	845	2.35522	1.08548	***	16	1.59319	0.830574	492	2.13722	1.02835	*
	35-38	698	1.99372	0.96972	87	1.40105	0.637552	611	2.07811	0.979763	***	80	1.36071	0.573304	618	2.07567	0.980571	***	16	1.52825	0.812498	429	1.87264	0.95504
	38-41	1010	1.95418	1.00223	156	1.44726	0.716824	854	2.04678	1.01942	***	147	1.43839	0.713116	863	2.04204	1.0181	***	21	1.38433	0.603183	658	1.8112	0.924096	**
	41-43	619	1.8065	0.912287	89	1.3199	0.682747	530	1.88822	0.920988	***	77	1.28134	0.660524	542	1.88111	0.919022	***	19	1.43295	0.718249	423	1.74003	0.878103
	>43	406	1.67651	0.898926	68	1.32179	0.853706	338	1.74788	0.892035	***	62	1.32232	0.88038	344	1.74035	0.888555	***	16	1.20819	0.605101	315	1.63216	0.860117	*
Total Gonadotropin Dosage (1000 IU)		13453	3.57315	1.36825	1475	4.65761	1.11551	11978	3.4396	1.33674	***	1262	4.72304	1.12181	11573	3.45198	1.34047	***	394	4.38349	0.949641	8044	3.8501	1.31728	***
	≤35	4552	2.84065	1.31562	221	4.45313	1.21567	4331	2.75836	1.26674	***	180	4.58721	1.17545	4158	2.76493	1.27153	***	65	4.06608	1.14144	2234	3.15135	1.3948	***
	35-38	2937	3.55005	1.29562	274	4.66378	1.02756	2663	3.43546	1.26582	***	233	4.74378	1.06289	2577	3.44344	1.2679	***	75	4.317	0.616279	1706	3.77955	1.30126	***
	38-41	3168	3.98485	1.21682	468	4.75482	1.149	2700	3.85139	1.17828	***	410	4.80898	1.14274	2621	3.86931	1.18335	***	108	4.57153	1.09899	2081	4.14872	1.16376	***
	41-43	1734	4.29366	1.09273	284	4.71549	1.13959	1450	4.21104	1.0643	***	240	4.76875	1.17805	1414	4.21685	1.06158	***	74	4.35811	0.876101	1222	4.37747	1.03226
	>43	1061	4.37352	0.999273	228	4.57675	0.985897	833	4.31789	0.99628	***	199	4.58944	1.00805	802	4.32974	1.00256	**	72	4.48333	0.806619	800	4.37065	0.978439
Total Gonadotropin Dosage Prev (1000 IU)		5018	3.62246	1.32795	675	4.54371	1.05608	4343	3.47928	1.30845	***	622	4.57107	1.05546	4396	3.48824	1.30777	***	127	4.2936	0.886604	3125	3.86186	1.27112	***
	≤35	1282	2.88674	1.34852	95	4.30037	1.12469	1187	2.77361	1.30039	***	86	4.31698	1.11232	1196	2.7839	1.30521	***	20	4.05185	1.11743	670	3.21335	1.43832	**
	35-38	999	3.44831	1.28648	121	4.54731	1.0319	878	3.29685	1.24421	***	112	4.55647	1.05271	887	3.30838	1.24522	***	22	4.38068	0.709121	586	3.65648	1.2396	***
	38-41	1380	3.82139	1.23545	213	4.67377	1.12195	1167	3.66581	1.19136	***	201	4.69907	1.09455	1179	3.67176	1.19562	***	27	4.44167	1.13788	904	3.99109	1.20487
	41-43	811	4.19184	1.06882	134	4.5971	1.05329	677	4.11162	1.0543	***	118	4.64967	1.08416	693	4.11388	1.04719	***	30	4.34	0.758162	550	4.27564	1.00454
	>43	545	4.32139	0.985152	112	4.43503	0.84731	433	4.29199	1.01659		105	4.46141	0.852677	440	4.28797	1.01223		28	4.20536	0.672659	414	4.37082	0.955067
Eggs Retrieved		13453	13.7116	8.27864	1475	7.19322	4.33908	11978	14.5143	8.2935	***	1262	7.14422	4.26685	11573	14.4092	8.24279	***	394	6.9467	4.29032	8044	13.0949	8.29867	***
	≤35	4552	16.5978	8.80583	221	9.1629	5.4922	4331	16.9771	8.77511	***	180	8.80556	5.27575	4158	16.8754	8.7182	***	65	9.63077	5.85921	2234	16.6423	9.41032	***
	35-38	2937	13.8427	7.85706	274	7.70073	4.71124	2663	14.4747	7.84404	***	233	7.7382	4.81423	2577	14.3849	7.85852	***	75	7.32	4.02747	1706	13.4883	7.94387	***
	38-41	3168	12.3176	7.57788	468	7.09829	3.97031	2700	13.2222	7.68842	***	410	7.10244	3.93831	2621	13.1293	7.64636	***	108	6.56481	3.69964	2081	11.7227	7.22998	***
	41-43	1734	11.0323	6.93254	284	6.49648	3.69366	1450	11.9207	7.07057	***	240	6.50417	3.62349	1414	11.802	6.89629	***	74	6.04054	3.54014	1222	10.8069	6.84964	***
	>43	1061	9.50613	6.68067	228	5.73684	3.16938	833	10.5378	7.01159	***	199	5.80402	3.24221	802	10.48	6.99886	***	72	5.63889	3.31155	800	9.41125	6.42699	***
Eggs Retrieved Prev		3651	12.4432	6.97229	470	7.4617	3.70524	3181	13.1792	7.04013	***	429	7.338	3.6288	3222	13.1229	7.02882	***	88	8.05682	3.94315	2322	11.6451	6.81603	***
	≤35	912	14.6053	7.5419	70	8.47143	3.64641	842	15.1152	7.55856	***	63	8.30159	3.66164	849	15.073	7.54682	***	16	10	3.26599	493	13.8925	7.78305	***
	35-38	699	12.3362	6.35709	87	7.82759	3.97728	612	12.9771	6.37452	***	80	7.725	3.97771	619	12.9321	6.365	***	16	7.6875	3.73664	429	11.5268	6.15207	***
	38-41	1011	11.908	6.79374	156	7.62179	3.82242	855	12.6901	6.92574	***	147	7.44898	3.56963	864	12.6667	6.92084	***	21	8.28571	5.31171	658	11.0152	6.37917	*
	41-43	621	11.4138	6.34551	89	6.92135	3.52015	532	12.1654	6.40407	***	77	6.83117	3.7113	544	12.0625	6.37558	***	19	7.89474	2.94193	425	10.9459	6.28673	***
	>43	407	10.6757	6.90063	68	6.29412	2.99282	339	11.5546	7.12644	***	62	6.22581	2.80175	345	11.4754	7.11329	***	16	6.375	3.20156	316	10.5411	6.89432	***
MII		13453	10.9272	7.08195	1475	5.70034	3.76782	11978	11.5708	7.12774	***	1262	5.67274	3.75877	11573	11.4944	7.09362	***	394	5.45685	3.54318	8044	10.433	7.06194	***
	≤35	4552	13.2884	7.65282	221	7.27149	4.82781	4331	13.5955	7.64385	***	180	7.00556	4.74665	4158	13.5123	7.58788	***	65	7.61538	4.84991	2234	13.3487	8.14109	***
	35-38	2937	11.0123	6.72113	274	5.97445	3.9534	2663	11.5306	6.73345	***	233	5.97854	4.1152	2577	11.4754	6.73825	***	75	5.69333	3.26312	1706	10.714	6.74419	***
	38-41	3168	9.73422	6.39778	468	5.71154	3.57545	2700	10.4315	6.5211	***	410	5.72927	3.62177	2621	10.3739	6.52487	***	108	5.18519	2.99266	2081	9.29745	6.09006	***
	41-43	1734	8.83218	5.91194	284	5.15141	3.27885	1450	9.5531	6.04369	***	240	5.20833	3.23008	1414	9.45969	5.95413	***	74	4.74324	3.1277	1222	8.63502	5.83202	***
	>43	1061	7.54571	5.79989	228	4.50877	2.60716	833	8.37695	6.14681	***	199	4.55276	2.61232	802	8.34289	6.15192	***	72	4.40278	2.74585	800	7.39	5.44862	***
MII Prev		3651	9.62586	5.85989	470	5.75745	3.16644	3181	10.1974	5.94947	***	429	5.67599	3.12884	3222	10.1518	5.93771	***	88	6.13636	3.35344	2322	9.00431	5.72401	***
	≤35	912	11.1524	6.35173	70	6.4	3.11797	842	11.5475	6.39287	***	63	6.28571	3.14401	849	11.5135	6.38192	***	16	7.5625	3.18264	493	10.5396	6.47485	**
	35-38	699	9.45637	5.44278	87	5.98851	3.40825	612	9.94935	5.5001	***	80	6	3.46775	619	9.90307	5.49318	***	16	5.1875	3.03795	429	8.81352	5.25452	***
	38-41	1011	9.22552	5.67106	156	6.05128	3.33466	855	9.80468	5.81732	***	147	5.90476	3.12597	864	9.79051	5.81275	***	21	6.66667	4.53137	658	8.5152	5.34792
	41-43	621	9.02899	5.39915	89	5.33708	3.01867	532	9.64662	5.46441	***	77	5.22078	3.12302	544	9.56801	5.438	***	19	6.26316	2.88371	425	8.71765	5.33105	**
	>43	407	8.40049	5.91561	68	4.67647	2.33367	339	9.14749	6.13232	***	62	4.66129	2.36049	345	9.07246	6.1107	***	16	4.8125	1.7595	316	8.26899	5.96821	***
2PN		13453	7.50145	5.56485	1475	3.76542	3.03494	11978	7.96151	5.63179	***	1262	3.73772	3.04971	11573	7.89735	5.58733	***	394	3.56091	2.83967	8044	7.11238	5.58067	***
	≤35	4552	9.31503	6.09484	221	4.95023	4.07679	4331	9.53775	6.09726	***	180	4.8	4.11212	4158	9.45791	6.02173	***	65	5.16923	3.89539	2234	9.31826	6.6117	***
	35-38	2937	7.58665	5.30148	274	3.89781	3.128	2663	7.9662	5.33389	***	233	3.96996	3.24754	2577	7.90609	5.34193	***	75	3.54667	2.62675	1706	7.37691	5.31697	***
	38-41	3168	6.58396	5.01062	468	3.78846	2.91568	2700	7.06852	5.13797	***	410	3.77805	2.94647	2621	7.03892	5.14144	***	108	3.37963	2.49754	2081	6.25036	4.80107	***
	41-43	1734	5.86736	4.55267	284	3.35915	2.43746	1450	6.35862	4.70683	***	240	3.32917	2.40031	1414	6.28996	4.59277	***	74	3.18919	2.28561	1222	5.7275	4.47564	***
	>43	1061	4.8935	4.35034	228	2.91667	2.17253	833	5.43457	4.63249	***	199	2.91457	2.1737	802	5.41646	4.64722	***	72	2.77778	2.4102	800	4.74375	4.01818	***
2PN Prev		3651	6.23363	4.50813	470	3.65106	2.66413	3181	6.61522	4.59878	***	429	3.57576	2.57903	3222	6.58752	4.5913	***	88	3.94318	2.83394	2322	5.77864	4.37996	***
	≤35	912	7.23684	4.98217	70	3.97143	2.84361	842	7.50831	5.02626	***	63	3.96825	2.83394	849	7.47939	5.02258	***	16	4.6875	2.70108	493	6.643	4.94711	*
	35-38	699	6.20744	4.28513	87	3.87356	2.69713	612	6.53922	4.3666	***	80	3.8375	2.71164	619	6.51373	4.35642	***	16	3.4375	2.36555	429	5.75991	4.2051	**
	38-41	1011	5.84471	4.36805	156	3.83974	2.93697	855	6.21053	4.48679	***	147	3.7415	2.69979	864	6.20255	4.49611	***	21	4.14286	4.15073	658	5.43313	4.24005
	41-43	621	5.93881	4.01884	89	3.34831	2.23658	532	6.37218	4.08855	***	77	3.11688	2.15195	544	6.33824	4.06253	***	19	4.10526	2.25819	425	5.65882	3.8034	**
	>43	407	5.44472	4.4629	68	3	2.16485	339	5.9351	4.64241	***	62	3.01613	2.20649	345	5.88116	4.62492	***	16	3.25	1.77012	316	5.33228	4.5265	***
Embryos Transferred		13453	2.3895	1.38524	1475	2.06373	1.42853	11978	2.42962	1.37455	***	1262	2.05388	1.4349	11573	2.44604	1.37208	***	394	2.03046	1.41927	8044	2.37245	1.45845	***
	≤35	4552	2.06107	0.917495	221	1.84615	1.13372	4331	2.07204	0.90387	**	180	1.77222	1.14253	4158	2.09404	0.895319	***	65	2.09231	1.05657	2234	1.9718	0.968196
	35-38	2937	2.23187	1.12337	274	2.01095	1.22095	2663	2.2546	1.1106	**	233	2.02146	1.23681	2577	2.27047	1.11045	**	75	1.90667	1.12914	1706	2.16178	1.15267
	38-41	3168	2.55682	1.44904	468	2.13034	1.40742	2700	2.63074	1.44362	***	410	2.12195	1.40893	2621	2.63831	1.44427	***	108	2	1.36032	2081	2.49736	1.44119	***
	41-43	1734	2.95617	1.78289	284	2.19718	1.59832	1450	3.10483	1.77982	***	240	2.2125	1.58993	1414	3.1075	1.78292	***	74	2.09459	1.58908	1222	2.92553	1.78771	***
	>43	1061	2.80773	2.11035	228	2.03509	1.69441	833	3.01921	2.16387	***	199	2.01508	1.69514	802	3.03865	2.15672	***	72	2.08333	1.84429	800	2.76875	2.11029	**
Gestational Sacs		6255	1.38337	0.712027	458	1.24672	0.704968	5797	1.39417	0.711524	***	388	1.24485	0.700202	5634	1.3967	0.714584	***	120	1.23333	0.706909	3421	1.33674	0.706294
	≤35	2696	1.43138	0.692206	105	1.4381	0.887128	2591	1.43111	0.683352		76	1.51316	0.901753	2522	1.43735	0.687799		40	1.275	0.84694	1217	1.36483	0.670094
	35-38	1513	1.39326	0.706644	108	1.13889	0.662173	1405	1.41281	0.706386	***	92	1.15217	0.67831	1363	1.40939	0.710504	***	30	1.13333	0.507416	848	1.38561	0.709943	*
	38-41	1295	1.36602	0.751354	148	1.25676	0.618552	1147	1.38012	0.765911	*	136	1.22794	0.595874	1110	1.38378	0.767056	**	26	1.38462	0.752432	821	1.33861	0.747244
	41-43	567	1.25397	0.720017	66	1.10606	0.529987	501	1.27345	0.739644	*	57	1.08772	0.543819	486	1.2716	0.737994	*	14	1.14286	0.363137	407	1.22604	0.72466
	>43	183	1.10929	0.610414	31	1.22581	0.762001	152	1.08553	0.574791		27	1.22222	0.751068	152	1.09211	0.57951		10	1.1	0.875595	127	1.07087	0.579834
Pregnancy		13083	0.55553	0.496926	1446	0.397649	0.489581	11637	0.575148	0.494342	***	1239	0.396287	0.489323	11277	0.577104	0.494041	***	383	0.402089	0.490961	7758	0.522171	0.49954	***
	≤35	4447	0.665392	0.471906	213	0.553991	0.498247	4234	0.670997	0.469907	***	173	0.514451	0.501242	4076	0.677134	0.467629	***	63	0.666667	0.475191	2156	0.62384	0.484533
	35-38	2861	0.602237	0.489522	270	0.485185	0.500709	2591	0.614435	0.486823	***	229	0.484716	0.500861	2517	0.613429	0.487061	***	75	0.506667	0.503322	1643	0.587949	0.492354
	38-41	3064	0.510444	0.499973	458	0.39738	0.489891	2606	0.530315	0.499176	***	403	0.414392	0.493229	2535	0.529783	0.499211	***	104	0.326923	0.471361	2007	0.500747	0.500124	***
	41-43	1695	0.439528	0.496476	280	0.317857	0.466477	1415	0.463604	0.49885	***	237	0.312236	0.464386	1384	0.464595	0.498925	***	72	0.333333	0.474713	1189	0.449958	0.497699	*
	>43	1015	0.271921	0.445169	225	0.244444	0.430716	790	0.279747	0.449159		197	0.253807	0.436297	764	0.284031	0.451247		69	0.231884	0.425127	762	0.261155	0.439553
Clinical Pregnancy		13080	0.448853	0.497396	1445	0.290657	0.454223	11635	0.4685	0.499028	***	1238	0.289176	0.453563	11275	0.469889	0.499115	***	383	0.279373	0.449278	7755	0.409542	0.491781	***
	≤35	4446	0.574449	0.494482	213	0.455399	0.49918	4233	0.580439	0.493545	***	173	0.421965	0.495307	4075	0.586994	0.492434	***	63	0.539683	0.502426	2155	0.528074	0.499327
	35-38	2861	0.496679	0.500076	270	0.355556	0.47957	2591	0.511386	0.499967	***	229	0.358079	0.480486	2517	0.509734	0.500005	***	75	0.373333	0.486947	1643	0.482654	0.499851
	38-41	3064	0.396214	0.48919	458	0.305677	0.461197	2606	0.412126	0.492312	***	403	0.317618	0.466129	2535	0.410651	0.492049	***	104	0.230769	0.423365	2007	0.381166	0.485794	***
	41-43	1694	0.305785	0.460875	279	0.215054	0.411598	1415	0.323675	0.468043	***	236	0.216102	0.412459	1384	0.321532	0.467233	***	72	0.194444	0.39855	1188	0.308081	0.461895	*
	>43	1014	0.16075	0.367481	225	0.12	0.325686	789	0.17237	0.377941	*	197	0.121827	0.32792	763	0.178244	0.382969	*	69	0.101449	0.304135	761	0.148489	0.355818
Live Birth		12165	0.387587	0.48722	1249	0.253803	0.435361	10916	0.402895	0.490502	***	1060	0.250943	0.433761	10587	0.404269	0.490773	***	340	0.255882	0.436999	7153	0.348525	0.476537	***
	≤35	4216	0.526565	0.499353	184	0.451087	0.498959	4032	0.53001	0.49916	*	147	0.421769	0.49553	3893	0.534292	0.498887	**	58	0.534483	0.503166	2022	0.488625	0.499994
	35-38	2680	0.443657	0.496908	237	0.345992	0.476697	2443	0.453131	0.4979	**	200	0.35	0.478167	2371	0.455504	0.498121	**	67	0.373134	0.487288	1530	0.427451	0.49487
	38-41	2830	0.321555	0.467156	405	0.25679	0.437403	2425	0.332371	0.47116	**	354	0.265537	0.442244	2357	0.330081	0.470342	*	95	0.189474	0.393963	1848	0.309524	0.462422	**
	41-43	1547	0.206206	0.404711	238	0.138655	0.346315	1309	0.218487	0.413378	**	200	0.14	0.347858	1280	0.21875	0.41356	**	62	0.129032	0.337972	1088	0.210478	0.407836
	>43	891	0.0852974	0.279481	185	0.0810811	0.2737	706	0.0864023	0.281156		159	0.0754717	0.264986	685	0.0890511	0.285026		58	0.0862069	0.283121	664	0.0737952	0.261634
